# Supplementary material for: A Novel Robotic Bronchoscope System for Navigation and Biopsy of Pulmonary Lesions
Source: Cyborg Bionic Syst. 2023 Mar 15;4:0013. doi: 10.34133/cbsystems.0013 (PMC10026825; doi:10.34133/cbsystems.0013)
Supplement: Supplementary 1 — Movie S1. Basic motor function. This video demonstrates the bending, translation, and rotation 3 DOFs in free space, and all DOFs are alternately used to allow the robotic system reaching the target branch. Moreover, the robotic biopsy process demonstration is involved, including the use of inflatable sacculus aeris and biopsy tools. Movie S2. Flexibility characterization. This video demonstrates the capability of variable length of bending section in free space and in phantom. The robot will easily be restricted by the channel wall with a long bending section, while this problem can be effectively solved after changing the length of bending section accordingly. Movie S3. Navigation-assisted intervention experiment. This video demonstrates the navigation system’s performance. The position displayed by the third perspective of virtual endoscope is consistent with the position of the end effector’s tip relative to the airway phantom. The virtual endoscope view also matches with the real video acquired by endoscope module as expected. [file cbsystems.0013.f1.zip]

Archive with 3 entries (3 files):
- 1.Basic Motor Function.mp4
- 2.Flexibility Characterization.mp4
- 3.Navigation-Assisted Intervention Experiment.mp4
